# Supplementary material for: Identification of two major autoantigens negatively regulating endothelial activation in Takayasu arteritis
Source: Nat Commun. 2020 Mar 9;11:1253. doi: 10.1038/s41467-020-15088-0 (PMC7062749; doi:10.1038/s41467-020-15088-0)
Supplement: Supplementary file 4 — Source Data [file 41467_2020_15088_MOESM4_ESM.xlsx]

## Sheet: Figure 1a
Figure 1a
	AECA activity	Control HUVEC TNF-	TAK HUVEC TNF-	TAK HUVEC TNF+	TAK HAEC TNF-
		0	0	85.0622	96.4103
		11.7483	161.309	162.241	76.7521
		42.7972	144.381	69.7095	67.9487
		19.5	89.9004	110.373	81.453
		0	2137.55	2699.59	1361.28
		-5.0625	62.1622	44.8133	25.3846
		-2.1875	621.337	311.203	417.009
		15.9375	165.007	227.178	106.239
		18.5625	969.132	2149.59	686.581
		0.95	93.0299	67.0125	28.3761
		0	33.1437	9.54357	19.2308
		6.38	470.839	547.095	469.316
		2.23	-3.84068	3.94191	-20.4274
		0	406.117	352.282	433.59
		0	18.3499	13.0705	5.29915
		0	292.034	185.685	138.376
		0	155.903	112.863	19.9145
		2.99	320.91	606.432	368.462
		1.32	396.728	574.481	260.684
		0	164.296	66.1826	187.094
		0	1163.59	778.423	715.385
		0
		0
		9.02
		15.15
		0
		9.36
		15.51
		0
		1.07
		0
		0
		17.5
		16.42
		0
		13.9
		20
		0
		0
		11.96
		9.96
		7.97
		0
		13.33
		0
		0
		13.68
		11.22
		22.1
		23.15
		23.96
		9.47
		11.3
		1.64
		17.54
		1.91
		0
		0
		16.84
		14.03
		0
		0
		0
		27.57
		7.01
		0
		0
		0
		0
		0
		0
		0
		0
		0
		9.93
		0.81
		23.71
		7.01
		11.9

## Sheet: Figure 2a
Figure 2a
	marker	C1		C3

## Sheet: Figure 2b
Figure 2b

## Sheet: Figure 2e
Figure 2e
	Recombinant EPCR μg/mL	Inhibition rate
	0	0
	0.5	16
	1	38.3
	2.5	90
	5	97.7

## Sheet: Figure 2f
Figure 2f
		Control							U10-4					Anti-EPCR IgG

## Sheet: Figure 2g
Figure 2g
	marker						C6
	marker							C7

## Sheet: Figure 2h
Figure 2h

## Sheet: Figure 2k
Figure 2k
		Recombinant SR-BI μg/mL	Inhibition rate
		0	0
		0.5	26.6
		1	54.12
		2.5	75
		5	85.4
		10	95

## Sheet: Figure 2l
Figure 2l		anti-SR-BI antibody											anti-human IgG antibody

## Sheet: Figure 4a
Figure 4a		Anti-EPCR activity
		Control	TAK	GCA	PN	MPA	EGPA	GPA	SLE	SS	PM	DM
		5.84	7.78	0.18	1.09	2.83	0.3	0.96	3.86	4.76	0.43	2.32
		5.87	2.63	0.6444	1.41	3.05	8.69	2.94	2.5	2.41	0.61	3.5
		2.73	284.9	0.99	0.58	1.99	6.27	4.42	2.68	1.17	1.63	6.67
		0.43	3.59	0.63	0.1	0.66	0.41		7.3	1.19	0.14	1.79
		1.31	1.43	1.26	0.18	0.8	1		2.77	0.32	1.35	1.98
		4.47	0.7	1.03	2.34	0.85	4.93		4.19	9	6.64	1.04
		2	0.4	1.13	3.53	2.33	1.8		1.61	6.36	8.86	0.8
		5.09	2.43	1.25		2.18	2.39		0.83	0.55	0.5	2.94
		4.05	108.38	3.23		1.69	1.68		1.58	1.4	0.63	4.16
		2.41	49.49	3.89		6.94	1.03		0.46	7.14	2	4.27
		1.44	13.05			3.05	4.09		1.37	0.1	2.17	1.08
		2.72	1.09			0.62	1.01		2.31	7.72	2.64	1.58
		0.61	5.02			0.61			3.95	0.41	3.1	0.75
		0.39	28.71			7.14			0.71	7.29	0.63	0.54
		0.51	44.33						0.5	12.89	0.19	5.79
		2.59	7.7						1.11	4.4	2.78	2.29
		1.35	1.84						8.2	9.1	0.87	3.9
		8.84	1.09						4.01	0	0.14	1.55
		0.4	12.37						8.1		1.73	1.13
		3.94	110.64						2.7		0	0.87
		3.81	7.4						0.78		0	1.61
		0.25	17.55						1.16		2.9	0.29
		1.76	126.91						0.67		0	2.51
		2.22	27.52						0.84		0	6
		4.31	47.05						0.35			3.19
		3.19	1.16						2.64			0.128
		0.39	28.7						0.44			2.5
		1.04	2.38						0.72			0.46
		3.13	54.74						9.02			0.93
		0.29	7.25						7.38			1.04
		1.82	32.05						6.42			0.95
		9	1.25						17.85			0.99
		6.99	1.41						2.09			6.92
		1.17	6.46						10.64			0
		1.19	21.28						5.25			0
		4.84	2.7						3.62			2.15
		1.52	0.57						0.88			1.47
		0.9	0.97						2.68			6.22
		7.57	4.08						7.51			5.9
		4.1	5.84						3.05			0.82
		1.85	1.48						7.34			7.82
		1.59	6.31						5.26			3.96
		0.92	2.82						5.28			0
		0.96	7.73						5.55			1.29
		0.85	3.44						7.35			4.95
		4.54	37.66						4.68			8.7
		2.61	0.6						3.07			3.97
		3.18	0.81						1.8
		1.43	0.54						5.66
		3.82	0.16						3.28
		6.36	1.6						2.47
		0.14	33.75						0.43
		1.06							1.33
		0.26							0
		0.25							0.81
		1.46							0.31
		2.04							3.22
		0.57							6.41
		1.44							0.81
		9.1							0.15
		1.26							0.33
		0.81							4.88
		0.88							8.7
		3.81							3.13
		3.96							4.62
		2.08							3.14
		0							4.38
		0							2.47
		0							0.9
		0							0.81
		0							1.91
		0.64							7.54
		1.35							2.92
		0							3.03
		0							3.03
		0							5.18
		5.25							1.74
		1.24							0.96
		1.6							2.44
									5.33
									0.96
									2.35
									12.27
									1.89
									2.39
									0.41
									7.16
									20
									0
									0
									0
									0
									0

[truncated: 32 more sheets: Figure 4b, Figure 4c, Figure 5a, Figure 5b, Figure 5d, Figure 5e, Figure 5f, Figure 6b, Figure 6e, Figure S2c, Figure S2f, Figure S5a, Figure S5b, Figure S5c, Figure S5d, Figure S6a, Figure S6b, Figure S7, Figure S8a, Figure S8b …]
